# Supplementary material for: Clonal Expansion of Multidrug-Resistant Streptococcus dysgalactiae Subspecies equisimilis Causing Bacteremia, Japan, 2005–2021
Source: Emerg Infect Dis. 2023 Mar;29(3):528–39. doi: 10.3201/eid2903.221060 (PMC9973691; doi:10.3201/eid2903.221060)
Supplement: Appendix 1 — Strains used for molecular study of clonal expansion of multidrug-resistant Streptococcus dysgalactiae subsp. equisimilis causing bacteremia, Japan, 2005–2021. [file 22-1060-Techapp-s1.xlsx]

## Sheet: Appendix 1 Table
Article DOI: https://doi.org/10.3201/eid2903.221060
Clonal Expansion of Multidrug-Resistant Streptococcus dysgalactiae Subspecies equisimilis Strains Causing Bacteremia, Japan, 2005–2021
Appendix 1
Appendix 1 Table. Strains used in study of clonal expansion of multidrug-resistant Streptococcus dysgalactiae subsp. equisimilis causing bacteremia, Japan, 2005–2021
Sample_ID	Isolated_year	Lancefield	MLST	emm-type	Hospital	No. of contigs	Total genome size (bp)	N50	Chromosome genome size (bp) (only in isolates with complete sequencing)	No. of plasmids (only in isolates with complete sequencing)	Status
KUSD001	2005	G	146	stG6	KUHP	2	2173484	-	2170441	1	complete
KUSD002	2005	G	17	stG2078	KUHP	99	2041543	85194	-	-	draft
KUSD003	2005	G	128	stG485	KUHP	3	2190885	-	2185909	2	complete
KUSD004	2007	G	15	stG10	KUHP	1	2248922	-	2248922	0	complete
KUSD005	2008	G	29	stC74A	KUHP	115	2210078	67367	-	-	draft
KUSD006	2008	G	17	stG6792	KUHP	1	2240334	-	2240334	0	complete
KUSD007	2009	G	29	stG485	KUHP	1	2200911	-	2200911	0	complete
KUSD008	2009	G	25	stG5420	KUHP	93	2075744	77384	-	-	draft
KUSD009	2010	C	34	stC1400	KUHP	117	1975023	57572	-	-	draft
KUSD010	2010	G	127	stG245	KUHP	91	2141149	77392	-	-	draft
KUSD011	2012	G	671	stG6792	KUHP	116	2073812	77630	-	-	draft
KUSD012	2012	G	127	stG245	KUHP	94	2120912	74250	-	-	draft
KUSD013	2012	C	129	stC6979	KUHP	1	2110813	-	2110813	0	complete
KUSD014	2012	G	127	stG245	KUHP	108	2139536	66316	-	-	draft
KUSD015	2013	G	127	stG245	KUHP	2	2194079	-	2191967	1	complete
KUSD016	2013	G	17	stG6792	KUHP	100	2072379	80445	-	-	draft
KUSD017	2013	G	17	stG6792	KUHP	105	2126567	104296	-	-	draft
KUSD018	2013	G	17	stG653	KUHP	1	2344298	-	2344298	0	complete
KUSD019	2014	G	17	stG6792	KUHP	126	2166149	80750	-	-	draft
KUSD020	2014	G	17	stC36	KUHP	100	2122655	104296	-	-	draft
KUSD021	2015	G	672	stG6792	KUHP	127	2111249	66768	-	-	draft
KUSD022	2015	C	34	stC1400	KUHP	2	2194079	-	2191967	1	complete
KUSD023	2015	G	17	stG6792	KUHP	108	2071208	104235	-	-	draft
KUSD024	2015	G	25	stG480	KUHP	100	2138571	74184	-	-	draft
KUSD025	2015	G	17	stG6792	KUHP	102	2088257	80377	-	-	draft
KUSD026	2015	G	673	stG485	KUHP	98	2121103	67374	-	-	draft
KUSD027	2016	G	127	stG245	KUHP	1	2262645	-	2262645	0	complete
KUSD028	2016	G	151	stG480	KUHP	2	2082715	-	2080708	1	complete
KUSD029	2016	G	471	stG10	KUHP	1	2082759	-	2082759	0	complete
KUSD030	2017	A	17	stG653	KUHP	103	2130228	104295	-	-	draft
KUSD031	2017	G	17	stG6792	KUHP	121	2152646	85091	-	-	draft
KUSD032	2017	G	17	stG6792	KUHP	102	2147770	104296	-	-	draft
KUSD033	2017	G	17	stG6792	KUHP	107	2039780	85194	-	-	draft
KUSD034	2017	G	127	stG245	KUHP	88	2095427	77402	-	-	draft
KUSD035	2017	G	127	stG245	KUHP	1	2182104	-	2182104	0	complete
KUSD036	2017	G	17	stG653	KUHP	102	2053979	85193	-	-	draft
KUSD037	2018	G	127	stG245	KUHP	1	2201320	-	2201320	0	complete
KUSD038	2018	C	34	stC15	KUHP	122	1989214	50670	-	-	draft
KUSD039	2018	G	17	stG6792	KUHP	125	2155197	66768	-	-	draft
KUSD040	2018	G	17	stG6792	KUHP	114	2037508	73844	-	-	draft
KUSD041	2018	G	525	stG840	KUHP	1	2233672	-	2233672	0	complete
KUSD042	2018	G	17	stG6792	KUHP	106	2040515	80445	-	-	draft
KUSD043	2018	G	17	stG6792	KUHP	115	2152130	84421	-	-	draft
KUSD044	2018	G	525	stG840	KUHP	1	2158140	-	2158140	0	complete
KUSD045	2018	G	25	stG6	KUHP	89	2159928	74149	-	-	draft
KUSD046	2018	G	127	stG245	KUHP	102	2132060	72687	-	-	draft
KUSD047	2018	G	146	stG6	KUHP	96	2156635	72646	-	-	draft
KUSD048	2018	G	674	stG652	KUHP	101	2156361	80445	-	-	draft
KUSD049	2019	G	525	stG840	KUHP	1	2218333	-	2218333	0	complete
KUSD050	2019	G	127	stG245	KUHP	1	2239036	-	2239036	0	complete
KUSD051	2019	G	29	stG485	KUHP	94	2055055	72190	-	-	draft
KUSD052	2019	G	525	stG840	KUHP	1	2092015	-	2092015	0	complete
KUSD053	2019	G	127	stG245	KUHP	2	2285476	-	2281119	1	complete
KUSD054	2019	G	17	stG6792	KUHP	107	2038559	74862	-	-	draft
KUSD055	2019	G	127	stG245	KUHP	1	2166133	-	2166133	0	complete
KUSD056	2019	G	17	stG6792	KUHP	107	2094856	75600	-	-	draft
KUSD057	2020	G	17	stG6792	KUHP	133	2150807	70969	-	-	draft
KUSD058	2020	G	17	stG2078	KUHP	1	2195716	-	2195716	0	complete
KUSD060	2020	G	271	stG2574	KUHP	2	2134365	-	2132422	1	complete
KUSD061	2020	G	525	stG840	KUHP	1	2124763	-	2124763	0	complete
KUSD062	2020	G	17	stG6792	KUHP	110	2083376	79774	-	-	draft
KUSD063	2020	G	525	stG840	KUHP	1	2259618	-	2259618	0	complete
KUSD064	2020	G	525	stG840	KUHP	98	2009645	53519	-	-	draft
KUSD065	2020	G	127	stG245	KUHP	96	2071150	72688	-	-	draft
KUSD066	2020	G	146	stG6	KUHP	93	2144711	77349	-	-	draft
KUSD067	2020	G	127	stG245	KUHP	2	2254066	-	2251023	1	complete
KUSD068	2020	G	525	stG840	KUHP	1	2092950	-	2092950	0	complete
KUSD069	2020	G	128	stG485	KUHP	134	2129099	54567	-	-	draft
KUSD070	2020	G	525	stG840	KUHP	1	2092887	-	2092887	0	complete
KUSD071	2020	G	17	stG6792	KUHP	110	2208699	80042	-	-	draft
KUSD072	2020	G	17	stG6792	KUHP	112	2157711	76852	-	-	draft
KUSD073	2020	G	17	stG2078	KUHP	96	2042056	85194	-	-	draft
KUSD074	2020	G	525	stG840	KUHP	1	2157783	-	2157783	0	complete
KUSD075	2021	G	525	stG840	KUHP	1	2221997	-	2221997	0	complete
KUSD094	2013	G	127	stG245	JRCOH	103	2158608	74184	-	-	draft
KUSD095	2015	G	17	stG6792	JRCOH	103	2039191	85194	-	-	draft
KUSD096	2015	G	29	stC74A	JRCOH	104	2161320	71297	-	-	draft
KUSD097	2015	G	17	stG6792	JRCOH	105	2045028	85194	-	-	draft
KUSD098	2016	G	15	stG10	JRCOH	99	2050793	78531	-	-	draft
KUSD099	2016	G	151	stG480	JRCOH	98	2110953	73519	-	-	draft
KUSD100	2016	G	148	stG166B	JRCOH	115	2200323	77383	-	-	draft
KUSD101	2016	C	34	stC1400	JRCOH	117	1990175	59919	-	-	draft
KUSD102	2016	G	8	stC36	JRCOH	91	2062352	75445	-	-	draft
KUSD103	2016	G	127	stG245	JRCOH	91	2060334	74250	-	-	draft
KUSD104	2016	G	525	stG840	JRCOH	101	2138438	79316	-	-	draft
KUSD105	2016	G	70	stG652	JRCOH	100	2032705	61885	-	-	draft
KUSD106	2017	G	29	stG485	JRCOH	95	2115414	72190	-	-	draft
KUSD107	2017	G	675	stG652	JRCOH	106	2039499	80378	-	-	draft
KUSD108	2017	G	17	stG4974	JRCOH	105	2129666	98932	-	-	draft
KUSD109	2017	G	15	stG10	JRCOH	97	2173457	100977	-	-	draft
KUSD110	2017	G	17	stG6792	JRCOH	109	2174448	80377	-	-	draft
KUSD111	2017	G	127	stG245	JRCOH	89	2054028	77392	-	-	draft
KUSD112	2017	G	128	stG485	JRCOH	118	2056518	51909	-	-	draft
KUSD113	2017	G	17	stG6792	JRCOH	112	2039586	85194	-	-	draft
KUSD114	2017	G	17	stG6792	JRCOH	109	2125807	82149	-	-	draft
KUSD115	2017	G	652	stG2574	JRCOH	91	2101286	77283	-	-	draft
KUSD116	2018	C	34	stC1400	JRCOH	118	1989833	52446	-	-	draft
KUSD117	2018	G	127	stG245	JRCOH	90	2083586	74250	-	-	draft
KUSD118	2018	G	29	stG485	JRCOH	103	2198021	72190	-	-	draft
KUSD119	2018	G	17	stG6792	JRCOH	106	2038924	85337	-	-	draft
KUSD120	2018	G	148	stG166B	JRCOH	91	2168390	80492	-	-	draft
KUSD121	2018	G	17	stG6792	JRCOH	131	2229376	85193	-	-	draft
KUSD122	2018	G	17	stG6792	JRCOH	116	2122256	74857	-	-	draft
KUSD123	2018	G	17	stG6792	JRCOH	128	2229372	85193	-	-	draft
KUSD124	2019	non_typeable	17	stG6792	JRCOH	114	2145997	104250	-	-	draft
KUSD125	2019	G	17	stG6792	JRCOH	108	2126492	104363	-	-	draft
KUSD126	2019	G	25	stG245	JRCOH	90	2090892	77383	-	-	draft
KUSD127	2019	G	127	stG245	JRCOH	98	2167056	74250	-	-	draft
KUSD128	2019	G	25	stG652	JRCOH	88	2205883	77382	-	-	draft
KUSD129	2019	G	148	stG166B	JRCOH	108	2197359	80492	-	-	draft
KUSD130	2019	G	525	stG840	JRCOH	102	2187542	71454	-	-	draft
KUSD131	2019	G	29	stG485	JRCOH	88	2008170	67488	-	-	draft
KUSD132	2019	G	148	stG166B	JRCOH	100	2184694	79494	-	-	draft
KUSD133	2019	G	25	stG245	JRCOH	91	2090861	106218	-	-	draft
KUSD134	2019	G	671	stG6792	JRCOH	104	2070489	85194	-	-	draft
KUSD136	2019	G	17	stG6792	JRCOH	108	2132190	74862	-	-	draft
KUSD137	2019	G	25	stG245	JRCOH	87	2091142	77383	-	-	draft
KUSD138	2019	G	676	stG6792	JRCOH	109	2153368	80436	-	-	draft
KUSD139	2019	G	148	stG166B	JRCOH	109	2199074	80093	-	-	draft
KUSD140	2020	G	17	stG6792	JRCOH	108	2055664	85194	-	-	draft
KUSD142	2020	G	17	stG6792	JRCOH	102	2057683	85194	-	-	draft
KUSD143	2020	G	29	stG485	JRCOH	95	2007109	59458	-	-	draft
KUSD144	2020	G	128	stG485	JRCOH	120	2147486	62367	-	-	draft
KUSD145	2020	G	525	stG840	JRCOH	104	2009233	53519	-	-	draft
KUSD146	2020	G	17	stG6792	JRCOH	107	2057524	77621	-	-	draft
KUSD147	2020	G	127	stG6792	JRCOH	98	2163270	67376	-	-	draft
KUSD148	2020	G	17	stG4974	JRCOH	134	2188990	74259	-	-	draft
KUSD149	2020	G	525	stG840	JRCOH	100	2043926	71454	-	-	draft
KUSD150	2020	G	25	stG245	JRCOH	86	2092363	106218	-	-	draft
KUSD151	2021	G	127	stG245	JRCOH	102	2172908	74250	-	-	draft
KUSD152	2021	G	29	stC74A	JRCOH	96	2137041	60381	-	-	draft
KUSD153	2021	G	25	stG6	JRCOH	90	2134170	74148	-	-	draft
KUSD154	2021	G	17	stG6792	JRCOH	103	2043505	85194	-	-	draft
KUSD155	2021	G	127	stG245	JRCOH	91	2146909	80754	-	-	draft
KUSD156	2021	G	127	stG245	JRCOH	91	2114096	77392	-	-	draft
KUSD157	2021	G	29	stG485	JRCOH	105	2120188	67548	-	-	draft
KUSD158	2021	G	127	stG245	JRCOH	93	2197434	72687	-	-	draft
KUSD159	2021	G	17	stG6792	JRCOH	117	2089707	74213	-	-	draft
KUSD160	2021	G	677	stG652	KKH	90	2104819	81741	-	-	draft
KUSD161	2021	G	29	stG485	KKH	91	2148045	72189	-	-	draft
KUSD162	2021	G	127	stG245	KKH	95	2085352	74250	-	-	draft
KUSD163	2021	G	127	stG245	KKH	91	2120517	74250	-	-	draft
KUSD164	2021	G	29	stG485	KKH	94	2009366	67549	-	-	draft
KUSD165	2021	G	285	stG166B	KKH	90	2159085	81758	-	-	draft
KUSD166	2021	G	525	stG840	KKH	114	2099472	63443	-	-	draft
KUSD167	2021	G	15	stG10	KKH	99	2151142	100947	-	-	draft
